# Supplementary material for: Drones, automatic counting tools, and artificial neural networks in wildlife population censusing
Source: Ecol Evol. 2021 Nov 3;11(22):16214–27. doi: 10.1002/ece3.8302 (PMC8601926; doi:10.1002/ece3.8302)
Supplement: Supplementary file 1 — Table S1 [file ECE3-11-16214-s001.csv]

year	Site	Species	Mission ID	Breeding=1/non=0	Habitat: 1-open water, 2-wetland, 3-island, 4-arable field/meadow, 5-other	Counting: posiible-1/not-0	Drone response 0/1	Type of response: 1-powolne oddalenie się, 2-nurkowanie, 3-odlot na bliską odległość, spłoszenie tylko części osobników w stadzie, 4-odlot daleko, panika, spłoszenie całego stada, 5-atak drona, 0-brak reakcji	Acceptable response and no response = 0, nonacceptable response = 1	Closest distans	Attack: no - 0, single bird - 1, group - 2	Number of individuals	In colony /flock of other species or not 1/0
2020	Dublewo (ujście Nogatu)	Anas acuta	71	0	1	1	1	1	0	15	0	2	1
2020	Dublewo (ujście Nogatu)	Anas acuta	71	0	1	1	1	1	0	15	0	5	1
2020	Dublewo (ujście Nogatu)	Anas acuta	71	0	1	1	1	1	0	15	0	6	1
2019	Krzywin	Anas crecca	54	0	2	1	1	3	0	15	0	6	1
2017	Kanał Marwicki	Anas platyrhynchos	3	0	1	1	0	0	0	6	0	16	1
2017	Kanał Marwicki	Anas platyrhynchos	3	0	2	1	0	0	0	15	0	16	1
2018	Gryfino Odra	Anas platyrhynchos	10	0	1	1	0	0	0	15	0	6	0
2018	Gryfino Odra	Anas platyrhynchos	11	0	1	1	0	0	0	10	0	6	0
2019	Krzywin	Anas platyrhynchos	54	0	2	1	1	1	0	10	0	22	1
2019	Krzywin	Anas platyrhynchos	54	0	2	1	1	1	0	10	0	20	1
2020	Czarnocin Zalew	Anas platyrhynchos	68	0	1	1	1	1	0	10	0	45	1
2020	Dublewo (ujście Nogatu)	Anas platyrhynchos	71	0	1	1	1	1	0	15	0	120	1
2020	Dublewo (ujście Nogatu)	Anas platyrhynchos	71	0	1	1	1	1	0	15	0	45	1
2020	Dublewo (ujście Nogatu)	Anas platyrhynchos	71	0	1	1	1	1	0	15	0	67	1
2018	Święta	Anas platyrhynchos	31	0	1	1	1	3	0	35	0	32	0
2018	Święta	Anas platyrhynchos	32	0	1	1	1	3	0	25	0	32	0
2018	Czarnocin Zalew	Anas platyrhynchos	9	0	1	1	1	4	1	35	0	17	1
2018	Czarnocin Zalew	Anas platyrhynchos	10	0	1	1	1	4	1	50	0	17	1
2018	Kanał Płoński	Anser albifrons	15	0	4	1	0	0	0	15	0	400	1
2018	Kanał Płoński	Anser albifrons	18	0	2	1	0	0	0	55	0	400	1
2017	Kanał Płoński	Anser albifrons	5	0	4	0	1	4	1	50	0	80	1
2017	Kanał Płoński	Anser albifrons	5	0	4	1	1	4	1	50	0	80	1
2018	Kanał Płoński	Anser albifrons	16	0	4	1	1	4	1	45	0	400	1
2018	Kanał Płoński	Anser albifrons	17	0	2	1	1	4	1	50	0	400	1
2018	Krzywin	Anser anser	20	0	2	1	0	0	0	10	0	120	1
2018	Krzywin	Anser anser	23	0	4	1	0	0	0	15	0	120	1
2018	Krzywin	Anser anser	21	0	2	1	1	1	0	10	0	120	1
2018	Krzywin	Anser anser	24	0	4	1	1	1	0	15	0	120	1
2019	Krzywin	Anser anser	54	0	2	1	1	3	0	25	0	60	0
2020	Bielinek	Anser anser	59	0	1	1	1	3	0	20	0	2000	1
2020	Bielinek	Anser anser	60	0	3	1	1	3	0	20	0	2000	1
2020	Bielinek	Anser anser	61	0	1	1	1	3	0	25	0	2000	1
2020	Bielinek	Anser anser	62	0	1	1	1	3	0	25	0	2000	1
2020	Bielinek	Anser anser	63	0	3	1	1	3	0	25	0	2000	1
2020	Bielinek	Anser anser	64	0	1	1	1	3	0	30	0	2000	1
2020	Bielinek	Anser anser	65	0	3	1	1	3	0	40	0	2000	1
2020	Bielinek	Anser anser	66	0	3	1	1	3	0	50	0	2000	1
2017	Kanał Płoński	Anser anser	5	0	4	0	1	4	1	50	0	1100	1
2017	Kanał Płoński	Anser anser	5	0	4	1	1	4	1	50	0	1100	1
2018	Krzywin	Anser anser	22	0	2	1	1	4	1	10	0	120	1
2018	Krzywin	Anser anser	25	0	4	1	1	4	1	20	0	120	1
2019	Krzywin	Anser anser	54	0	2	1	1	4	1	20	0	35	0
2020	Bielinek	Anser anser	64	0	1	1	1	4	1	30	0	30	1
2020	Bielinek	Anser anser	66	0	1	1	1	4	1	55	0	140	0
2020	Bielinek	Anser anser	66	0	1	1	1	4	1	60	0	350	0
2020	Bielinek	Anser anser	66	0	1	1	1	4	1	60	0	200	0
2020	Bielinek	Anser anser	66	0	1	1	1	4	1	65	0	400	0
2020	Chlewice	Anser anser	67	0	4	1	1	4	1	60	0	220	0
2018	Kanał Płoński	Anser fabalis	15	0	4	1	0	0	0	15	0	3400	1
2018	Kanał Płoński	Anser fabalis	18	0	2	1	0	0	0	55	0	3400	1
2018	Zaborsko	Anser fabalis	34	0	2	1	0	0	0	10	0	2	1
2018	Zaborsko	Anser fabalis	35	0	4	1	0	0	0	15	0	2	1
2018	Zaborsko	Anser fabalis	35	0	4	1	0	0	0	15	0	600	1
2018	Zaborsko	Anser fabalis	35	0	4	1	0	0	0	15	0	40	1
2018	Zaborsko	Anser fabalis	37	0	2	1	0	0	0	30	0	600	1
2018	Zaborsko	Anser fabalis	37	0	2	1	0	0	0	30	0	40	1
2018	Zaborsko	Anser fabalis	38	0	2	1	1	1	0	30	0	600	1
2018	Zaborsko	Anser fabalis	38	0	2	1	1	1	0	30	0	40	1
2018	Zaborsko	Anser fabalis	39	0	4	1	1	1	0	30	0	600	1
2018	Zaborsko	Anser fabalis	39	0	4	1	1	1	0	30	0	40	1
2017	Kanał Płoński	Anser fabalis	5	0	4	0	1	4	1	50	0	1300	1
2017	Kanał Płoński	Anser fabalis	5	0	4	1	1	4	1	50	0	1300	1
2018	Kanał Płoński	Anser fabalis	16	0	4	1	1	4	1	45	0	3400	1
2018	Kanał Płoński	Anser fabalis	17	0	2	1	1	4	1	50	0	3400	1
2018	Zaborsko	Anser fabalis	36	0	2	1	1	4	1	25	0	600	1
2018	Zaborsko	Anser fabalis	36	0	2	1	1	4	1	25	0	40	1
2018	Zaborsko	Anser fabalis	40	0	4	1	1	4	1	30	0	40	1
2018	Zaborsko	Anser fabalis	40	0	4	1	1	4	1	50	0	600	1
2020	Kostrzynek	Ardea alba	72	0	2	1	1	3	0	20	0	3	0
2020	Wełtyń	Ardea alba	77	0	1	1	1	3	0	30	0	20	0
2020	Kostrzynek	Ardea cinerea	72	0	2	1	0	0	0	30	0	6	1
2020	Wełtyń	Ardea cinerea	77	0	2	1	0	0	0	30	0	9	1
2020	Kostrzynek	Ardea cinerea	72	0	2	1	1	3	0	30	0	15	0
2020	Kostrzynek	Ardea cinerea	72	0	2	1	1	3	0	30	0	10	0
2020	Wełtyń	Ardea cinerea	77	0	2	1	1	3	0	30	0	20	0
2020	Czarnocin Zalew	Aythya ferina	69	0	1	1	0	0	0	20	0	21	0
2021	Brzózki	Aythya ferina	79	0	1	1	0	0	0	30	0	30	1
2021	Brzózki	Aythya ferina	79	0	1	1	0	0	0	35	0	16	1
2021	Miroszewo	Aythya ferina	85	0	1	1	0	0	0	40	0	12	1
2021	Miroszewo	Aythya ferina	85	0	1	1	0	0	0	50	0	20	1
2020	Czarnocin Zalew	Aythya ferina	68	0	1	1	1	1	0	10	0	21	0
2021	Brzózki	Aythya ferina	78	0	1	1	1	1	0	20	0	30	1
2021	Brzózki	Aythya ferina	79	0	1	1	1	1	0	30	0	16	1
2021	Miroszewo	Aythya ferina	84	0	1	1	1	1	0	30	0	12	1
2021	Miroszewo	Aythya ferina	85	0	1	1	1	1	0	40	0	20	1
2020	Czarnocin Zalew	Aythya fuligula	69	0	1	1	0	0	0	30	0	60	0
2021	Brzózki	Aythya fuligula	79	0	1	1	0	0	0	30	0	80	1
2021	Brzózki	Aythya fuligula	79	0	1	1	0	0	0	30	0	34	1
2021	Miroszewo	Aythya fuligula	85	0	1	1	0	0	0	30	0	120	1
2021	Miroszewo	Aythya fuligula	85	0	1	1	0	0	0	30	0	130	1
2018	Zat.Skoszewska	Aythya fuligula	41	0	1	1	1	1	0	8	0	23	1
2018	Zat.Skoszewska	Aythya fuligula	42	0	1	1	1	1	0	20	0	18	1
2018	Zat.Skoszewska	Aythya fuligula	46	0	1	1	1	1	0	30	0	18	1
2018	Zat.Skoszewska	Aythya fuligula	47	0	1	1	1	1	0	30	0	23	1
2020	Czarnocin Zalew	Aythya fuligula	68	0	1	1	1	1	0	10	0	60	0
2021	Brzózki	Aythya fuligula	78	0	1	1	1	1	0	15	0	80	1
2021	Brzózki	Aythya fuligula	78	0	1	1	1	1	0	20	0	34	1
2021	Miroszewo	Aythya fuligula	84	0	1	1	1	1	0	20	0	130	1
2021	Miroszewo	Aythya fuligula	84	0	1	1	1	1	0	25	0	120	1
2018	Zat.Skoszewska	Aythya fuligula	43	0	1	1	1	2	0	20	0	18	1
2018	Zat.Skoszewska	Aythya fuligula	44	0	1	1	1	2	0	25	0	18	1
2018	Zat.Skoszewska	Aythya fuligula	45	0	1	1	1	2	0	25	0	23	1
2018	Zat.Skoszewska	Aythya fuligula	46	0	1	1	1	2	0	30	0	23	1
2018	Zat.Skoszewska	Aythya fuligula	41	0	1	1	1	4	1	15	0	18	1
2018	Zat.Skoszewska	Aythya fuligula	41	0	1	1	1	4	1	15	0	23	1
2018	Zat.Skoszewska	Aythya fuligula	47	0	1	1	1	4	1	35	0	23	1
2018	Zat.Skoszewska	Aythya fuligula	47	0	1	1	1	4	1	50	0	18	1
2020	Czarnocin Zalew	Aythya marila	69	0	1	1	0	0	0	30	0	110	0
2021	Brzózki	Aythya marila	79	0	1	1	0	0	0	30	0	40	1
2021	Brzózki	Aythya marila	79	0	1	1	0	0	0	30	0	65	1
2021	Miroszewo	Aythya marila	85	0	1	1	0	0	0	30	0	100	1
2021	Miroszewo	Aythya marila	85	0	1	1	0	0	0	40	0	210	1
2018	Czarnocin Zalew	Aythya marila	9	0	1	1	1	1	0	10	0	800	0
2018	Czarnocin Zalew	Aythya marila	10	0	1	1	1	1	0	15	0	800	0
2018	Zat.Skoszewska	Aythya marila	41	0	1	1	1	1	0	10	0	2	1
2018	Zat.Skoszewska	Aythya marila	44	0	1	1	1	1	0	25	0	1	1
2018	Zat.Skoszewska	Aythya marila	46	0	1	1	1	1	0	30	0	2	1
2018	Zat.Skoszewska	Aythya marila	46	0	1	1	1	1	0	30	0	1	1
2020	Czarnocin Zalew	Aythya marila	68	0	1	1	1	1	0	15	0	110	0
2021	Brzózki	Aythya marila	78	0	1	1	1	1	0	20	0	40	1
2021	Brzózki	Aythya marila	78	0	1	1	1	1	0	20	0	65	1
2021	Miroszewo	Aythya marila	84	0	1	1	1	1	0	15	0	100	1
2021	Miroszewo	Aythya marila	84	0	1	1	1	1	0	20	0	210	1
2018	Zat.Skoszewska	Aythya marila	42	0	1	1	1	2	0	20	0	2	1
2018	Zat.Skoszewska	Aythya marila	43	0	1	1	1	2	0	20	0	1	1
2018	Zat.Skoszewska	Aythya marila	45	0	1	1	1	2	0	25	0	1	1
2018	Zat.Skoszewska	Aythya marila	47	0	1	1	1	2	0	30	0	2	1
2018	Zat.Skoszewska	Aythya marila	41	0	1	1	1	4	1	10	0	2	1
2018	Zat.Skoszewska	Aythya marila	41	0	1	1	1	4	1	10	0	1	1
2018	Zat.Skoszewska	Aythya marila	43	0	1	1	1	4	1	20	0	1	1
2018	Zat.Skoszewska	Aythya marila	47	0	1	1	1	4	1	40	0	2	1
2020	Czarnocin Zalew	Bucephala clangula	69	0	1	1	0	0	0	30	0	28	0
2020	Wełtyń	Bucephala clangula	77	0	1	1	0	0	0	30	0	17	0
2021	Święta	Bucephala clangula	89	0	1	1	0	0	0	40	0	12	0
2018	Zat.Skoszewska	Bucephala clangula	42	0	1	1	1	1	0	20	0	8	1
2018	Zat.Skoszewska	Bucephala clangula	45	0	1	1	1	1	0	25	0	10	1
2018	Zat.Skoszewska	Bucephala clangula	47	0	1	1	1	1	0	30	0	10	1
2018	Zat.Skoszewska	Bucephala clangula	47	0	1	1	1	1	0	30	0	8	1
2020	Czarnocin Zalew	Bucephala clangula	69	0	1	1	1	1	0	20	0	28	0
2020	Wełtyń	Bucephala clangula	75	0	1	1	1	1	0	20	0	17	0
2018	Święta	Bucephala clangula	31	0	1	1	1	2	0	25	0	8	0
2018	Święta	Bucephala clangula	32	0	1	1	1	2	0	16	0	8	0
2018	Zat.Skoszewska	Bucephala clangula	43	0	1	1	1	2	0	20	0	8	1
2018	Zat.Skoszewska	Bucephala clangula	44	0	1	1	1	2	0	25	0	10	1
2018	Zat.Skoszewska	Bucephala clangula	45	0	1	1	1	2	0	25	0	8	1
2018	Zat.Skoszewska	Bucephala clangula	46	0	1	1	1	2	0	30	0	10	1
2020	Wełtyń	Bucephala clangula	76	0	1	1	1	2	0	20	0	17	0
2020	Czarnocin Zalew	Bucephala clangula	68	0	1	1	1	3	0	10	0	28	0
2021	Święta	Bucephala clangula	88	0	1	1	1	3	0	30	0	12	0
2018	Zat.Skoszewska	Bucephala clangula	41	0	1	1	1	4	1	15	0	10	1
2018	Zat.Skoszewska	Bucephala clangula	41	0	1	1	1	4	1	15	0	8	1
2018	Zat.Skoszewska	Bucephala clangula	44	0	1	1	1	4	1	25	0	8	1
2018	Zat.Skoszewska	Bucephala clangula	46	0	1	1	1	4	1	30	0	10	1
2018	Gryfino Odra	Chroicocephalus ridibundus	11	0	1	1	0	0	0	10	0	12	1
2018	Gryfino Odra	Chroicocephalus ridibundus	12	0	1	1	0	0	0	10	0	12	1
2019	Gozdowice	Chroicocephalus ridibundus	52	0	3	1	0	0	0	10	0	15	1
2021	Międzywodzie	Clangula hyemalis	83	0	1	1	1	1	0	30	0	15	1
2021	Międzywodzie	Clangula hyemalis	83	0	1	1	1	1	0	35	0	10	1
2021	Międzywodzie	Clangula hyemalis	83	0	1	1	1	1	0	40	0	20	1
2021	Międzywodzie	Clangula hyemalis	82	0	1	1	1	4	1	25	0	15	1
2021	Międzywodzie	Clangula hyemalis	82	0	1	1	1	4	1	25	0	20	1
2021	Międzywodzie	Clangula hyemalis	82	0	1	1	1	4	1	25	0	10	1
2018	Kanał Płoński	Cygnus cygnus	12	0	4	1	0	0	0	6	0	11	0
2018	Kanał Płoński	Cygnus cygnus	12	0	4	1	0	0	0	6	0	27	0
2018	Kanał Płoński	Cygnus cygnus	14	0	2	1	0	0	0	10	0	11	0
2018	Kanał Płoński	Cygnus cygnus	14	0	2	1	0	0	0	10	0	27	0
2020	Wełtyń	Cygnus cygnus	77	0	1	1	0	0	0	30	0	45	0
2018	Kanał Płoński	Cygnus cygnus	13	0	4	1	1	1	0	6	0	11	0
2018	Kanał Płoński	Cygnus cygnus	13	0	4	1	1	1	0	6	0	27	0
2018	Kanał Płoński	Cygnus cygnus	14	0	2	1	1	1	0	10	0	11	0
2018	Kanał Płoński	Cygnus cygnus	14	0	2	1	1	1	0	10	0	27	0
2020	Czarnocin Zalew	Cygnus cygnus	69	0	1	1	1	3	0	30	0	45	0
2020	Wełtyń	Cygnus cygnus	77	0	1	1	1	3	0	25	0	45	0
2018	Czarnocin Zalew	Cygnus cygnus	9	0	1	1	1	4	1	35	0	25	1
2018	Czarnocin Zalew	Cygnus cygnus	10	0	1	1	1	4	1	50	0	25	1
2017	Kanał Płoński	Cygnus olor	4	0	1	1	0	0	0	15	0	7	0
2017	Kanał Płoński	Cygnus olor	5	0	4	1	0	0	0	15	0	7	1
2018	Krzywin	Cygnus olor	20	0	4	1	0	0	0	10	0	2	1
2018	Krzywin	Cygnus olor	21	0	2	1	0	0	0	10	0	2	1
2018	Święta	Cygnus olor	30	0	1	1	0	0	0	6	0	78	0
2018	Święta	Cygnus olor	31	0	1	1	0	0	0	6	0	32	0
2018	Święta	Cygnus olor	31	0	1	1	0	0	0	10	0	78	0
2018	Święta	Cygnus olor	32	0	1	1	0	0	0	10	0	32	0
2020	Czarnocin Zalew	Cygnus olor	68	0	1	1	0	0	0	10	0	30	1
2020	Czarnocin Zalew	Cygnus olor	69	0	1	1	0	0	0	20	0	30	1
2020	Kostrzynek	Cygnus olor	72	0	2	1	0	0	0	10	0	8	0
2020	Wełtyń	Cygnus olor	75	0	1	1	0	0	0	10	0	6	0
2020	Bielinek	Cygnus olor	64	0	1	1	1	1	0	30	0	15	1
2017	Jezioro Płoń	Fulica atra	1	0	1	1	0	0	0	6	0	45	0
2017	Jezioro Płoń	Fulica atra	2	0	1	1	0	0	0	15	0	45	1
2019	Krzywin	Fulica atra	54	0	2	1	0	0	0	10	0	8	1
2021	Gryfino Odra	Fulica atra	80	0	1	1	0	0	0	10	0	30	0
2018	Zaborsko	Grus grus	34	0	4	1	0	0	0	10	0	28	1
2018	Zaborsko	Grus grus	35	0	2	1	0	0	0	10	0	28	1
2018	Zaborsko	Grus grus	36	0	4	1	1	3	0	10	0	28	1
2018	Zaborsko	Grus grus	37	0	2	1	1	3	0	10	0	28	1
2020	Kostrzynek	Grus grus	72	0	4	1	1	3	0	20	0	30	0
2020	Kostrzynek	Grus grus	72	0	4	1	1	3	0	30	0	20	0
2020	Kostrzynek	Grus grus	72	0	4	1	1	3	0	45	0	140	0
2021	Gryfino Odra	Grus grus	81	0	4	1	1	3	0	45	0	43	0
2017	Kanał Płoński	Grus grus	5	0	4	1	1	4	1	50	0	300	1
2017	Kanał Płoński	Grus grus	5	0	4	1	1	4	1	50	0	300	1
2018	Gryfino Odra	Larus argentatus sensu lato	11	0	1	1	0	0	0	10	0	7	1
2018	Gryfino Odra	Larus argentatus sensu lato	12	0	1	1	0	0	0	10	0	7	1
2019	Gozdowice	Larus argentatus sensu lato	52	0	3	1	0	0	0	10	0	22	1
2021	Gryfino Odra	Larus argentatus sensu lato	80	0	1	1	0	0	0	10	0	20	1
2021	Gryfino Odra	Larus argentatus sensu lato	80	0	1	1	0	0	0	15	0	30	1
2021	Gryfino Odra	Larus argentatus sensu lato	80	0	1	1	1	1	0	10	0	12	1
2021	Gryfino Odra	Larus argentatus sensu lato	80	0	1	1	1	3	0	10	0	40	0
2018	Gryfino Odra	Larus canus	11	0	1	1	0	0	0	10	0	19	1
2018	Gryfino Odra	Larus canus	12	0	1	1	0	0	0	10	0	19	1
2019	Gozdowice	Larus canus	52	0	3	1	0	0	0	10	0	3	1
2021	Gryfino Odra	Larus canus	80	0	1	1	0	0	0	15	0	5	1
2021	Gryfino Odra	Larus canus	80	0	1	1	0	0	0	15	0	10	1
2021	Gryfino Odra	Larus marinus	80	0	1	1	0	0	0	10	0	2	1
2021	Gryfino Odra	Larus marinus	80	0	1	1	0	0	0	15	0	1	1
2021	Gryfino Odra	Larus marinus	80	0	1	1	1	1	0	20	0	1	1
2020	Dublewo (ujście Nogatu)	Mareca penelope	71	0	1	1	1	1	0	15	0	15	1
2020	Dublewo (ujście Nogatu)	Mareca penelope	71	0	1	1	1	1	0	15	0	4	1
2020	Dublewo (ujście Nogatu)	Mareca penelope	71	0	1	1	1	1	0	15	0	8	1
2017	Kanał Marwicki	Mareca strepera	3	0	1	1	0	0	0	10	0	5	1
2017	Kanał Marwicki	Mareca strepera	3	0	2	1	0	0	0	15	0	5	1
2019	Krzywin	Mareca strepera	54	0	2	1	1	1	0	10	0	16	1
2019	Krzywin	Mareca strepera	54	0	2	1	1	1	0	10	0	25	1
2021	Międzywodzie	Melanitta nigra	83	0	1	1	1	1	0	30	0	30	1
2021	Międzywodzie	Melanitta nigra	83	0	1	1	1	1	0	35	0	40	1
2021	Międzywodzie	Melanitta nigra	83	0	1	1	1	1	0	40	0	50	1
2021	Międzywodzie	Melanitta nigra	82	0	1	1	1	4	1	25	0	50	1
2021	Międzywodzie	Melanitta nigra	82	0	1	1	1	4	1	25	0	40	1
2020	Wełtyń	Mergus merganser	77	0	1	1	0	0	0	20	0	40	0
2021	Święta	Mergus merganser	89	0	1	1	0	0	0	30	0	32	0
2020	Wełtyń	Mergus merganser	76	0	1	1	1	1	0	15	0	40	0
2021	Święta	Mergus merganser	88	0	1	1	1	1	0	20	0	32	0
2020	Wełtyń	Mergus merganser	75	0	1	1	1	2	0	15	0	40	0
2021	Święta	Mergus merganser	89	0	1	1	1	2	0	20	0	32	0
2021	Międzywodzie	Mergus serrator	83	0	1	1	1	1	0	30	0	20	1
2021	Międzywodzie	Mergus serrator	83	0	1	1	1	1	0	35	0	15	1
2021	Międzywodzie	Mergus serrator	83	0	1	1	1	1	0	40	0	10	1
2021	Międzywodzie	Mergus serrator	82	0	1	1	1	4	1	25	0	20	1
2021	Międzywodzie	Mergus serrator	82	0	1	1	1	4	1	25	0	10	1
2021	Międzywodzie	Mergus serrator	82	0	1	1	1	4	1	25	0	15	1
2018	Gryfino Odra	Phalacrocorax carbo	10	0	1	1	0	0	0	10	0	8	0
2018	Gryfino Odra	Phalacrocorax carbo	11	0	1	1	0	0	0	15	0	8	0
2021	Gryfino Odra	Phalacrocorax carbo	80	0	1	1	0	0	0	10	0	10	0
2021	Gryfino Odra	Phalacrocorax carbo	80	0	1	1	0	0	0	10	0	12	0
2020	Bielinek	Phalacrocorax carbo	60	0	1	1	1	1	0	20	0	120	0
2021	Gryfino Odra	Phalacrocorax carbo	80	0	1	1	1	1	0	20	0	4	0
2020	Bielinek	Phalacrocorax carbo	59	0	1	1	1	3	0	15	0	45	0
2021	Gryfino Odra	Phalacrocorax carbo	80	0	1	1	1	3	0	10	0	60	0
2017	Jezioro Płoń	Podiceps cristatus	1	0	1	1	0	0	0	6	0	3	0
2017	Jezioro Płoń	Podiceps cristatus	2	0	1	1	0	0	0	15	0	3	1
2021	Gryfino Odra	Podiceps cristatus	80	0	1	1	0	0	0	10	0	1	0
2021	Gryfino Odra	Podiceps cristatus	80	0	1	1	0	0	0	15	0	3	0
2021	Gryfino Odra	Podiceps cristatus	80	0	1	1	0	0	0	20	0	1	0
2021	Gryfino Odra	Podiceps cristatus	80	0	1	1	0	0	0	20	0	1	0
2019	Gozdowice	Sterna hirundo	52	0	3	1	0	0	0	10	0	6	0
2019	Gozdowice	Sterna hirundo	52	0	3	1	0	0	0	15	0	30	0
2019	Gozdowice	Sterna hirundo	53	0	3	1	0	0	0	15	0	20	0
2019	Gozdowice	Sterna hirundo	53	0	3	1	1	1	0	15	0	12	0
2019	Gozdowice	Sterna hirundo	52	0	3	1	1	3	0	10	0	20	0
2018	Bielinek	Anas platyrhynchos	6	1	3	1	0	0	0	10	0	1	1
2019	Bielinek	Anas platyrhynchos	48	1	3	1	0	0	0	10	0	1	1
2019	Lubczyna	Anas platyrhynchos	55	1	3	1	0	0	0	10	0	1	1
2019	Lubczyna	Anas platyrhynchos	55	1	3	1	0	0	0	10	0	1	1
2020	Bielinek	Anas platyrhynchos	59	1	3	1	0	0	0	10	0	1	1
2020	Bielinek	Anas platyrhynchos	59	1	3	1	0	0	0	10	0	1	1
2018	Bielinek	Anser anser	6	1	3	1	0	0	0	10	0	30	1
2018	Bielinek	Anser anser	7	1	3	1	0	0	0	10	0	30	1
2018	Bielinek	Anser anser	8	1	3	1	0	0	0	10	0	30	1
2019	Bielinek	Anser anser	48	1	3	1	0	0	0	10	0	20	1
2019	Bielinek	Anser anser	48	1	3	1	0	0	0	15	0	20	1
2019	Bielinek	Anser anser	49	1	3	1	0	0	0	15	0	20	1
2019	Lubczyna	Anser anser	55	1	3	1	0	0	0	20	0	3	1
2019	Lubczyna	Anser anser	56	1	3	1	0	0	0	20	0	3	1
2020	Bielinek	Anser anser	59	1	3	1	0	0	0	10	0	20	1
2020	Bielinek	Anser anser	60	1	3	1	0	0	0	15	0	20	1
2020	Bielinek	Anser anser	60	1	3	1	0	0	0	20	0	20	1
2020	Chlewice	Anser anser	67	1	3	1	0	0	0	15	0	1	1
2020	Chlewice	Anser anser	67	1	3	1	0	0	0	20	0	1	1
2020	Chlewice	Anser anser	67	1	3	1	0	0	0	20	0	1	1
2020	Chlewice	Anser anser	67	1	3	1	0	0	0	20	0	1	1
2021	Podjuchy	Ardea cinerea	87	1	5	1	0	0	0	35	0	220	0
2021	Podjuchy	Ardea cinerea	86	1	5	1	1	3	0	15	0	220	0
2019	Dąbie Marina	Chlidonias hybrida	50	1	2	1	0	0	0	6	0	80	1
2019	Dąbie Marina	Chlidonias hybrida	51	1	2	1	0	0	0	15	0	80	1
2020	Dąbie Marina	Chlidonias hybrida	70	1	2	1	0	0	0	6	0	100	1
2018	Marwice	Chlidonias niger	27	1	2	1	0	0	0	15	0	20	0
2018	Marwice	Chlidonias niger	28	1	2	1	0	0	0	15	0	20	0
2019	Podkowa	Chlidonias niger	57	1	2	1	0	0	0	15	0	15	0
2019	Żabnica	Chlidonias niger	58	1	2	0	0	0	0	15	0	18	0
2020	Krajnik	Chlidonias niger	73	1	2	0	0	0	0	15	0	15	0
2020	Krajnik	Chlidonias niger	73	1	2	1	1	3	0	20	2	15	0
2020	Marwice	Chlidonias niger	74	1	2	1	1	3	0	30	2	10	0
2018	Krajnik	Chlidonias niger	19	1	2	1	1	5	1	40	2	20	0
2018	Marwice	Chlidonias niger	29	1	2	1	1	5	1	35	2	20	0
2020	Marwice	Chlidonias niger	74	1	2	1	1	5	1	35	2	15	0
2018	Bielinek	Chroicocephalus ridibundus	6	1	3	1	0	0	0	10	0	2000	1
2018	Bielinek	Chroicocephalus ridibundus	7	1	3	1	0	0	0	10	0	3000	1
2018	Lubczyna	Chroicocephalus ridibundus	26	1	3	1	0	0	0	15	0	520	1
2018	Lubczyna	Chroicocephalus ridibundus	26	1	3	1	0	0	0	15	0	630	1
2018	Wełtyń	Chroicocephalus ridibundus	33	1	2	1	0	0	0	15	0	10	0
2019	Bielinek	Chroicocephalus ridibundus	48	1	3	1	0	0	0	10	0	2500	1
2019	Lubczyna	Chroicocephalus ridibundus	55	1	3	1	0	0	0	15	0	770	1
2020	Chlewice	Chroicocephalus ridibundus	67	1	3	0	0	0	0	15	0	600	1
2018	Wełtyń	Chroicocephalus ridibundus	33	1	2	1	1	3	0	40	2	15	0
2018	Bielinek	Cygnus olor	6	1	3	1	0	0	0	10	0	1	0
2018	Bielinek	Cygnus olor	7	1	3	1	0	0	0	10	0	1	0
2018	Bielinek	Cygnus olor	8	1	3	1	0	0	0	10	0	1	0
2019	Bielinek	Cygnus olor	48	1	3	1	0	0	0	10	0	1	0
2019	Bielinek	Cygnus olor	48	1	3	1	0	0	0	15	0	1	0
2019	Bielinek	Cygnus olor	49	1	3	1	0	0	0	15	0	1	0
2019	Lubczyna	Cygnus olor	55	1	3	1	0	0	0	20	0	1	0
2019	Lubczyna	Cygnus olor	56	1	3	1	0	0	0	20	0	1	1
2020	Bielinek	Cygnus olor	59	1	3	1	0	0	0	10	0	1	1
2020	Bielinek	Cygnus olor	60	1	3	1	0	0	0	15	0	1	0
2020	Bielinek	Cygnus olor	60	1	3	1	0	0	0	20	0	1	0
2020	Chlewice	Cygnus olor	67	1	3	1	0	0	0	15	0	1	0
2021	Międzyodrze	Grus grus	81	1	2	1	1	1	0	20	0	2	0
2021	Wełtyń	Grus grus	91	1	4	1	1	1	0	20	0	2	0
2021	Żuławy Wiśl	Grus grus	92	1	4	1	1	1	0	20	0	2	0
2021	Międzyodrze	Grus grus	81	1	2	1	1	3	0	20	0	2	0
2021	Wełtyń	Grus grus	90	1	4	1	1	3	0	15	0	2	0
2018	Bielinek	Ichthyaetus melanocephalus	6	1	3	0	0	0	0	15	0	2	1
2018	Bielinek	Ichthyaetus melanocephalus	7	1	3	0	0	0	0	15	0	1	1
2019	Bielinek	Ichthyaetus melanocephalus	48	1	3	0	0	0	0	15	0	2	1
2018	Bielinek	Larus argentatus sensu lato	6	1	3	1	0	0	0	6	0	2	1
2018	Bielinek	Larus argentatus sensu lato	7	1	3	1	0	0	0	6	0	4	1
2019	Bielinek	Larus argentatus sensu lato	48	1	3	1	0	0	0	6	0	6	1
2018	Bielinek	Larus canus	6	1	3	0	0	0	0	15	0	5	1
2018	Bielinek	Larus canus	7	1	3	1	0	0	0	15	0	7	1
2019	Bielinek	Larus canus	48	1	3	1	0	0	0	15	0	6	1
2018	Bielinek	Mareca strepera	7	1	3	1	0	0	0	10	0	1	1
2019	Bielinek	Mareca strepera	48	1	3	1	0	0	0	10	0	1	1
2018	Bielinek	Sterna hirundo	6	1	3	1	0	0	0	15	0	75	1
2018	Bielinek	Sterna hirundo	7	1	3	1	0	0	0	10	0	50	1
2018	Lubczyna	Sterna hirundo	26	1	3	1	0	0	0	10	0	55	1
2018	Lubczyna	Sterna hirundo	26	1	3	1	0	0	0	10	0	60	1
2019	Bielinek	Sterna hirundo	48	1	3	1	0	0	0	15	0	60	1
2019	Lubczyna	Sterna hirundo	55	1	3	1	0	0	0	10	0	50	1
2020	Chlewice	Sterna hirundo	67	1	3	0	0	0	0	15	0	80	1
2018	Bielinek	Sternula albifrons	6	1	3	0	0	0	0	15	0	10	1
2018	Bielinek	Sternula albifrons	7	1	3	1	0	0	0	15	0	12	1
2019	Bielinek	Sternula albifrons	48	1	3	1	0	0	0	15	0	14	1
